# Supplementary material for: Development and Assessment of Heavy Oil-Degrading Fungal Consortia (Aspergillus and Alternaria) for Soil Bioremediation
Source: J Fungi (Basel). 2026 Mar 19;12(3):224. doi: 10.3390/jof12030224 (PMC13027517; doi:10.3390/jof12030224)
Supplement: Supplementary file 1 [file jof-12-00224-s001.zip]

Archive with 1 entries (1 files):
- jof-4161659-supplementary.pdf
